# Supplementary material for: A549 Cell-Covered Electrodes as a Sensing Element for Detection of Effects of Zn2+ Ions in a Solution
Source: Nanomaterials (Basel). 2022 Oct 6;12(19):3493. doi: 10.3390/nano12193493 (PMC9565818; doi:10.3390/nano12193493)
Supplement: Supplementary file 1 [file nanomaterials-12-03493-s001.zip]

Archive with 1 entries (1 files):
- nanomaterials-1916088-supplementary.pdf
